# Supplementary material for: Recruitment and Participation of Recreational Runners in a Large Epidemiological and Genetic Research Study: Retrospective Data Analysis
Source: JMIR Res Protoc. 2018 May 23;7(5):e141. doi: 10.2196/resprot.8243 (PMC5990859; doi:10.2196/resprot.8243)
Supplement: Multimedia Appendix 1 [file resprot_v7i5e141_app1.xlsx]

## Sheet: MAppendix1
	Total	Facebook	Other social media	Online media	Running events + Expo	parkrun	Referral	AIS	Other		χ2 p-value
All participants	2760	979	324	161	618	368	144	133	33
%		35.471	11.7391	5.83333	22.3913	13.3333	5.21739	4.81884	1.19565
Age (%)
18-24	6.43234	6.84372	7.71605	4.34783	7.13128	2.71739	5.55556	15.0*	9.09091
25-34	24.1828	21.9612	17.5926	26.087	25.9319	14.4022	16.6667	25.5639	15.1515
35-44	31.3884	39.1*	27.4691	30.4348	30.6321	25.8152	34.0278	24.0602	33.3333
45-54	24.4991	22.7783	25.3086	27.3292	24.9595	32.337	29.1667	24.0602	21.2121
55-64	10.826	8.1716	17.6*	8.69565	9.23825	17.9*	13.8889	9.02256	9.09091
65 and over	2.67135	1.1236	4.32099	3.10559	2.10697	6.7a	0.694444	2.25564	12.1a		p < 0.001
Sex (%)
Male	47.3188	38.6a	50.9259	67.7a	51.1327	48.913	54.8611	50.3759	36.3636
Female	52.6812	61.4a	49.0741	32.3a	48.8673	51.087	45.1389	49.6241	63.6364		p < 0.001
Country of citizenship (%)
Australia	89.978	91.2863	90	96.25	87.0279	91.7808	89.5105	87.6923	66.6667
Other/blank	10.022	8.71369	10	3.7a	13.0a	8.21918	10.4895	12.3077	33.3a		p < 0.001
Reported ethnicity (%)
Caucasian European/Mediterranean	90.4348	90.6027	89.1975	87.5776	88.9968	94.0217	95.1389	88.7218	84.8485
Other	9.56522	9.39734	10.8025	12.4224	11.0032	5.97826	4.86111	11.2782	15.1515		p = .044
Weekly running distance (%)
0-20	35.0998	29.9a	32.4074	34.7826	38.7358	43.0a	31.9444	42.8571	43.75
20-40	44.1742	46.8782	42.5926	44.0994	42.7877	42.7793	44.4444	40.6015	34.375
over 40	20.726	23.2344	25	21.118	18.4765	14.2a	23.6111	16.5414	21.875		p < 0.001
Running injuries in the last 2 years (%)
Yes	56.102	59.142	53.3951	54.6584	52.589	55.7065	62.5	54.8872	48.4848
No	43.898	40.858	46.6049	45.3416	47.411	44.2935	37.5	45.1128	51.5152		p = .132
Eligible for genetic study (%)
Yes	31.6552	35.24	30.5556	33.5404	29.9353	26.9022	30.5556	30.8271	20.5882
No	68.3448	64.76	69.4444	66.4596	70.0647	73.0978	69.4444	69.1729	79.4118		p = .079
Multimedia Appendix 1. Respondents’ characteristics by recruitment strategy. a indicates cells that are the main contributors to the χ2 test statistic.
