# Supplementary material for: Recruitment and Participation of Recreational Runners in a Large Epidemiological and Genetic Research Study: Retrospective Data Analysis
Source: JMIR Res Protoc. 2018 May 23;7(5):e141. doi: 10.2196/resprot.8243 (PMC5990859; doi:10.2196/resprot.8243)
Supplement: Multimedia Appendix 2 [file resprot_v7i5e141_app2.xlsx]

## Sheet: MAppendix2
				Eligible & replied with contact details						Contacted & returned sample						Biobank consent
	All participants			Yes	No	χ2 p-value	Total replies			Yes	No	χ2 p-value	Total samples			Yes	No	χ2 p-value	Total consent
Total	1651			80.1333	19.8667		1323			86.319	13.681		1142			90.9	9.1		1038
Age (%)
18-24	103			65.0485	34.9a		67			80.597	19.403		54			90.7	9.3		49
25-34	444			77.2523	22.7477		343			84.5481	15.4519		290			91.7	8.3		266
35-44	725			82.7586	17.2414		600			87.8333	12.1667		527			89.4	10.6		471
45-50	379			82.5858	17.4142	p < 0.001	313			86.5815	13.4185	p = .267	271			93	7	p = .369	252
Sex (%)
	719			78.4423	21.5577		564			86.52	13.48		488			90.4	9.6		442
	932			81.4378	18.5622	p = .147	759			86.16	13.84	p = .915	654			91.3	8.7	p = .669	596
Multimedia Appendix 2. Participants who replied to contact emails for the genetic arm of the study, those who returned the sample and those who provided signed consent to biobank their sample, calculated as percentages of the previous category and categorized by age and sex. a indicates cells that are the main contributors to the χ2 test statistic.
